# Supplementary material for: Influence of Biochar on Soil Nutrients and Associated Rhizobacterial Communities of Mountainous Apple Trees in Northern Loess Plateau China
Source: Microorganisms. 2022 Oct 20;10(10):2078. doi: 10.3390/microorganisms10102078 (PMC9610541; doi:10.3390/microorganisms10102078)
Supplement: Supplementary file 1 [file microorganisms-10-02078-s001.zip]

Archive with 1 entries (1 files):
- microorganisms-1954381-supplementary.pdf
